# Supplementary material for: Genetic Analysis as a Tool to Improve the Monitoring of Stranded Cetaceans in Chile
Source: Biology (Basel). 2023 May 19;12(5):748. doi: 10.3390/biology12050748 (PMC10215361; doi:10.3390/biology12050748)
Supplement: Supplementary file 1 [file biology-12-00748-s001.zip]

Archive with 1 entries (1 files):
- biology-2221159-supplementary.xlsx
