# Supplementary material for: Genetic Analysis as a Tool to Improve the Monitoring of Stranded Cetaceans in Chile
Source: Biology (Basel). 2023 May 19;12(5):748. doi: 10.3390/biology12050748 (PMC10215361; doi:10.3390/biology12050748)
Supplement: Supplementary file 1 [file biology-12-00748-s001.zip › biology-2221159-supplementary.xlsx]

## Sheet: Supplementary Table S1
Nº	Field ID	Lab Species ID	Spp. ID	Field Sex ID	Lab sex ID	Sex ID	Red List	RCE	Location	Date	GenBank accession number
1	Balaenoptera sp.	B. physalus	New-ID	-	Male	New-ID	VU	CR	Coquimbo	2016-07-14	OQ924479
2	Balaenoptera musculus	B. physalus	Mis-ID	Female	Male	Mis-ID	VU	CR	Coquimbo	2016-09-24	OQ924480
3	Lagenorhynchus australis	L. australis	Match	-	Male	New-ID	LC	LC	Aysén	2016-10-22	OQ924481
4	Cephalorhynchus eutropia	C. eutropia	Match	Male	Female	Mis-ID	NT	VU	Bío bío	2016-10-23	OQ924482
5	Phocoena sp.	P. spinipinnis	New-ID	Female	Female	Match	NT	DD	Tarapacá	2016-11-04	OQ924483
6	Megaptera novaeangliae	M. novaeangliae	Match	-	Male	New-ID	LC	VU	Bío bío	2016-12-27	OQ924484
7	Pseudorca crassidens	P. crassidens	Match	Female	Female	Match	NT	DD	Bío bío	2017-01-02	OQ924485
8	Eubalaena australis	E. australis	Match	-	Male	New-ID	CR	EN	Los Lagos	2017-02-16	OQ924486
9	Phocoena spinipinnis	P. spinipinnis	Match	-	Male	New-ID	NT	DD	Bío bío	2017-02-17	OQ924487
10	Balaenoptera borealis	B. borealis	Match	-	Female	New-ID	EN	CR	Aysén	2017-02-27	OQ924488
11	Balaenoptera sp.	B. musculus	New-ID	-	-	-	EN	EN	Aysén	2017-02-27	OQ924489
12	Balaenoptera physalus	B. physalus	Match	Male	Male	Match	VU	CR	Tarapacá	2017-03-13	OQ924490
13	Megaptera novaeangliae	M. novaeangliae	Match	Male	Male	Match	LC	VU	Bío bío	2017-03-21	OQ924491
14	Balaenoptera sp.	B. physalus	New-ID	Female	Female	Match	VU	CR	Maule	2017-03-23	OQ924492
15	Orcinus orca	O. orca	Match	Male	Male	Match	DD	DD	Valparaíso	2017-07-11	OQ924493
16	Physeter macrocephalus	P. macrocephalus	Match	-	-	-	VU	VU	Atacama	2017-07-14	OQ924494
17	Physeter macrocephalus	-	-	Male	Male	Match	VU	VU	Maule	2017-08-18
18	Physeter macrocephalus	P. macrocephalus	Match	Male	Female	Mis-ID	VU	VU	Atacama	2017-09-04	OQ924495
19	Grampus griseus	G. griseus	Match	Male	Male	Match	LC	LC	Antofagasta	2017-11-27	OQ924496
20	Grampus griseus	G. griseus	Match	-	Female	New-ID	LC	LC	Bío bío	2017-12-15	OQ924497
21	Balaenoptera physalus	B. physalus	Match	-	Female	New-ID	VU	CR	Antofagasta	2018-02-03	OQ924498
22	Ziphius cavirostris	-	-	-	Female	New-ID	LC	LC	Valparaíso	2018-02-21
23	Phocoena spinipinnis	-	-	-	Male	New-ID	NT	DD	Bío bío	2018-02-24
24	Phocoena spinipinnis	-	-	-	Male	New-ID	NT	DD	Valparaíso	2018-02-28
25	Lagenorhynchus obscurus	-	-	Male	Male	Match	LC	LC	Valparaíso	2018-03-01
26	Megaptera novaeangliae	M. novaeangliae	Match	Female	Male	Mis-ID	LC	VU	Valparaíso	2018-03-04	OQ924499
27	Lagenorhynchus australis	-	-	-	Female	New-ID	LC	LC	Aysén	2018-04-04
28	Balaenoptera borealis	B. physalus	Mis-ID	Male	Male	Match	VU	CR	Maule	2018-04-15	OQ924500
29	Balaenoptera physalus	B. physalus	Match	Male	Male	Match	VU	CR	Bío bío	2018-05-23	OQ924501
30	Pseudorca crassidens	P. crassidens	Match	Female	Female	Match	NT	DD	Bío bío	2018-05-27	OQ924502
31	Pseudorca crassidens	P. crassidens	Match	-	Male	New-ID	NT	DD	Bío bío	2018-06-30	OQ924503
32	Phocoena spinipinnis	-	-	Female	Female	Match	NT	DD	Coquimbo	2018-08-16
33	Phocoena spinipinnis	-	-	-	Female	New-ID	NT	DD	Bío bío	2018-08-17
34	Physeter macrocephalus	P. macrocephalus	Match	Female	Female	Match	VU	VU	Coquimbo	2018-08-27	OQ924504
35	Balaenoptera physalus	B. physalus	Match	Male	Male	Match	VU	CR	Valparaíso	2018-09-22	OQ924505
36	Physeter macrocephalus	-	-	-	Female	New-ID	VU	VU	Los Lagos	2018-10-08
37	Phocoena spinipinnis	-	-	-	Female	New-ID	NT	DD	Arica y Parinacota	2018-10-21
38	Mesoplodon hectori	M. grayi	Mis-ID	-	Female	New-ID	LC	DD	Coquimbo	2018-12-21	OQ924506
39	Lagenorhynchus obscurus	-	-	Male	Male	Match	LC	LC	Antofagasta	2019-02-25
40	Lagenorhynchus obscurus	L. obscurus	Match	Male	Male	Match	LC	LC	Antofagasta	2019-03-30	OQ924507
41	Kogia sima	-	-	-	Male	New-ID	LC	DD	Coquimbo	2020-01-03
42	Phocoena spinipinnis	-	-	-	Male	New-ID	NT	DD	Coquimbo	2020-01-03
43	Grampus griseus	-	-	-	Male	New-ID	LC	LC	Coquimbo	2020-01-28
44	Megaptera novaeangliae	M. novaeangliae	Match	-	Female	New-ID	LC	VU	Los Lagos	2020-04-18	OQ924508
45	Grampus griseus	-	-	-	Male	New-ID	LC	LC	-	2020-06-17
46	Phocoena spinipinnis	P. spinipinnis	Match	-	-	-	NT	DD	-	2020-07-22	OQ924509
47	Balaenoptera sp.	B. borealis	New-ID	-	Male	New-ID	EN	CR	Ñuble	2020-12-05	OQ924510
48	Balaenoptera bonaerensis	B. bonaerensis	Match	-	Male	New-ID	NT	LC	-	2020-01-01	OQ924511
49	Globicephala melas	-	-	-	Female	New-ID	LC	DD	Coquimbo	2021-01-26
50	Phocoena spinipinnis	P. spinipinnis	Match	-	Female	New-ID	NT	DD	Maule	2021-01-31	OQ924512
51	Phocoena spinipinnis	P. spinipinnis	Match	-	Female	New-ID	NT	DD	Maule	2021-02-01	OQ924513
52	Cephalorhynchus eutropia	C. eutropia	Match	-	Female	New-ID	NT	VU	Maule	2021-02-23	OQ924514
53	Delphinus sp.	-	-	-	Female	New-ID	-	-	Atacama	2021-02-28
54	Delphinus sp.	-	-	-	Female	New-ID	-	-	Coquimbo	2021-04-11
55	Delphinus sp.	-	-	Female	Female	Match	-	-	-	2021-04-12
56	Delphinus sp.	-	-	-	Male	New-ID	-	-	Atacama	2021-04-12
57	Lagenorhynchus obscurus	-	-	-	-	-	LC	LC	Bío bío	2021-04-18
58	Lagenorhynchus obscurus	-	-	-	Male	New-ID	LC	LC	Atacama	2021-04-29
59	Delphinus sp.	-	-	Female	Female	Match	-	-	-	2021-06-29
60	Delphinus sp.	-	-	-	Male	New-ID	-	-	-	2021-06-29
61	Delphinus sp.	D. delphis	New-ID	Female	Female	Match	LC	LC	Coquimbo	2021-06-29	OQ924515
62	Unidentified	B. borealis	New-ID	-	-	-	EN	CR	-	-	OQ924516
63	Mesoplodon layardii	M. layardii	Match	-	Male	New-ID	LC	DD	-	-	OQ924517
